# Supplementary material for: Adjuvants in fungicide formulations can be skin sensitizers and cause different types of cell stress responses
Source: Toxicol Rep. 2022 Nov 18;9:2030–41. doi: 10.1016/j.toxrep.2022.11.004 (PMC9742974; doi:10.1016/j.toxrep.2022.11.004)
Supplement: Supplementary file 2 — Supplementary material. [file mmc2.xlsx]

## Sheet: Differentially expr proteins
BEN			POL			NND			FLU			PRO			TEB			Proline			Shirlan			Folicur Expert			Mix 5			Mix 6			Mix 11
gene name	q value	FC	gene name	q value	FC	gene name	q value	FC	gene name	q value	FC	gene name	q value	FC	gene name	q value	FC	gene name	q value	FC	gene name	q value	FC	gene name	q value	FC	gene name	q value	FC	gene name	q value	FC	gene name	q value	FC
HMOX1	0.0410991	5.23412	CYP51A1	0.0340187	5.29924	PHGDH	0.041270476755024155	1.70409	MX1	0.043613795302260734	0.4499619394956848	PHGDH	0.0032055535285345446	1.58557	SQSTM1	0.0235991	2.33958	GPD2	0.010872254204962968	1.890312660317581	no significant proteins			PHGDH	0.02860465738985546	1.8442061041637698	PHGDH	0.036914692989162945	1.455233065291945	TRAF6	0.03704787844718149	2.9790906360551768	PHGDH	0.023696714214542544	1.7132666059753545
NQO1	0.0159836	4.89947	LSS	0.034813	4.15276	MRC1	0.04475842331896096	1.47312	WDR43	0.00398677294141193	0.8186821897780989	WARS	0.013023199064377359	1.49861	PHGDH	0.000459921	1.71773	PHGDH	0.010571492669753447	1.6806275888992521				FAR1	0.03433241132461178	1.2462091533918112				PHGDH	0.023458569303177683	1.4012842340969058	WARS	0.03381766667999612	1.6404878604256266
ANXA2	0.0486925	4.69907	FDFT1	0.0330954	3.4002	WARS	0.04475842331896096	1.42961	EPRS	0.04214165690640863	1.0963816097657564	ALDH4A1	0.025396003919117061	1.43956	WARS	0.010866	1.7149	WARS	0.010587529443280862	1.5717540921683988													PYCR1	0.03381766667999612	1.3357265432807177
LMNA	0.0159836	2.39247	ACAT2	0.0349412	3.07056	AARS	0.041270476755024155	1.34723	PYCR1	0.043613795302260734	1.3164245741840002	LMAN2	0.034542690397142299	1.42306	DNAJC10	0.0495673	1.62577	ATP5C1	0.03598779121351433	1.4932951237422256													ACSL1	0.03381766667999612	1.3068786148514544
VIM	0.0350611	2.1652	MVD	0.0330954	2.57028	FES	0.04475842331896096	1.34164				LONP1	0.0075971420166136222	1.38643	FAM129A	0.0375717	1.5966	TBXAS1	0.04842051723625734	1.4926491915932398													HSPH1	0.03381766667999612	0.7253502738751547
AHNAK	0.0367817	1.79021	AACS	0.0125167	1.86018	ME2	0.041270476755024155	1.29325				NNT	0.014167409223180031	1.37435	ACSL3	0.0495673	1.52137	MRC1	0.025297884058294237	1.4596527055401571													NCAPH	0.03381766667999612	0.5826192286218624
TXNRD1	0.0367817	1.53076	PHGDH	0.0125167	1.80625	ACAD9	0.04475842331896096	1.2569				ETFB	0.037014089146061011	1.36273	HCK	0.0375717	1.47337	ITGAM	0.04537243731487767	1.4534688743830995													TOP2A	0.04826226684098938	0.32041198993581915
DPYSL2	0.0486925	1.51008	WARS	0.00937246	1.73975	ATP5A1	0.04475842331896096	1.19634				ACADM	0.0059775886506657459	1.36238	TBXAS1	0.0423879	1.47185	DCXR	0.01959602167373464	1.4460580545849517
ATP6V1D	0.0409981	1.44481	ACSL3	0.0447358	1.69452	NCK1	0.041270476755024155	0.860734				PYCR1	0.025396003919117061	1.36072	AARS	0.017528	1.43868	PHB2	0.03220146871299825	1.4364418205270797
PLEC	0.0159836	1.29347	SLC3A2	0.0330954	1.69071	CDK1	0.022669018852725414	0.720902				ATP6V1D	0.034542690397142299	1.35696	RAB6A	0.0375717	1.42035	LONP1	0.028674634367320633	1.427632813069898
PA2G4	0.0486925	0.805245	PTPRCAP	0.0340187	1.66689	TFRC	0.041270476755024155	0.71221				PHB2	0.026741611571882099	1.35074	HSPA5	0.0495673	1.40408	NNT	0.009007008051204116	1.4208459132247593
IRF2BP2	0.0367817	0.641546	FASN	0.0125167	1.63623	POLDIP3	0.047252138569384171	0.655481				GANAB	0.029963622933790644	1.33688	FERMT3	0.0495673	1.39354	IVD	0.032952780499351984	1.419492597594539
			ACLY	0.0330954	1.48054	ABI3	0.041270476755024155	0.628452				BCKDK	0.034542690397142299	1.33411	SLC3A2	0.0418419	1.3898	VDAC2	0.023918948652333297	1.4181399264674048
			AARS	0.0125167	1.42529	BAG6	0.048331389742700508	0.578043				AARS	0.014829120192380928	1.33261	PHB2	0.0362064	1.37769	GANAB	0.03990601821100581	1.4072465381753052
			IDH1	0.0349412	1.39148	LIG1	0.04475842331896096	0.568458				FLOT1	0.037242966800076834	1.3113	CMAS	0.0452151	1.37376	RAB6A	0.03310613499377568	1.3858300376489154
			HCK	0.0349412	1.2992							ELMO2	0.034166227829590834	1.30631	LONP1	0.023317	1.36663	SERPINB1	0.04842051723625734	1.379479648687536
			SEC23B	0.0330954	1.28654							ABHD10	0.034297654762904931	1.3036	GNAI2	0.0495673	1.35379	ATP6V1D	0.04842051723625734	1.3661586003833113
			ALG5	0.0340187	1.24037							CPT2	0.029963622933790644	1.30349	GANAB	0.0390058	1.33573	ABHD10	0.032952780499351984	1.365330218443584
			ITGAM	0.0340187	0.696044							HSD17B4	0.025396003919117061	1.30281	HSD17B10	0.0235991	1.29808	CHID1	0.025395340282723205	1.3546076070578865
			LGALS9	0.034813	0.68557							SCCPDH	0.022807528588626412	1.29213	NNT	0.0495673	1.24487	AARS	0.01959602167373464	1.34793445018832
			CDK1	0.0340187	0.684976							ITGAM	0.045743118083651516	1.28677	PYCR1	0.0375717	1.22211	PYCR2	0.04451817477201193	1.346883439919645
			MFAP1	0.0340187	0.669486							TRAP1	0.025396003919117061	1.28265	NOP56	0.0418419	1.15259	VAT1	0.009007008051204116	1.337928233577995
			NCF1	0.0340187	0.637557							MOGS	0.034542690397142299	1.27876	PGAM1	0.0375717	0.864987	ISOC2	0.028674634367320633	1.331399509626549
			NDUFS4	0.034813	0.603269							ALDH6A1	0.014167409223180031	1.26499	MAT2A	0.017528	0.751906	GOT2	0.032952780499351984	1.3273057148828664
			STAT1	0.0340187	0.603217							VAT1	0.039424792058706644	1.25201	YBX3	0.0495673	0.74976	MCCC2	0.025297884058294237	1.3169947906351316
			MX1	0.0330954	0.0957141							ESYT1	0.021728926924875012	1.24963	ABI3	0.0375717	0.73963	HSD17B4	0.010571492669753447	1.3132349557146599
			TOP2A	0.0330954	0.278404							ACAD9	0.013814342970515875	1.22381	CSDE1	0.0495673	0.733185	TMEM43	0.04412130329933462	1.3039376948007373
												NCF2	0.025396003919117061	1.22126	SPG20	0.0384937	0.730902	PFKL	0.03598779121351433	1.3006657479673986
												ATP5A1	0.034297654762904931	1.20487	TFRC	0.0324829	0.710607	ACSL1	0.025297884058294237	1.2980762839357063
												MCCC2	0.046708707095486399	1.17854	PCNA	0.0495673	0.672334	NFKB1	0.023918948652333297	1.2846495292194935
												NOP56	0.034166227829590834	1.16161	NUFIP2	0.0495673	0.651178	CPT2	0.03310613499377568	1.2759970251938149
												RTCB	0.037242966800076834	1.11913	POLDIP3	0.0362064	0.6348	UGP2	0.014726303472244422	1.2653179225392823
												STXBP2	0.039772534502371053	1.11719	DUT	0.0375717	0.631892	SENP3	0.03310613499377568	1.2623855123105185
												SF3A1	0.039424792058706644	0.873119	MFAP1	0.010866	0.615199	GLUD1	0.025297884058294237	1.257993748398256
												RPS9	0.034542690397142299	0.857153	ALOX15	0.0362064	0.565903	ALDH4A1	0.04842051723625734	1.242826842276647
												FKBP3	0.035858908566243547	0.841261	NCAPH	0.0375717	0.549951	ATP5A1	0.03310613499377568	1.2363829298721773
												DDX5	0.033114380215385028	0.820243	CDK1	0.000459921	0.518755	ACADM	0.042214526702780426	1.2227461002029785
												PWP1	0.037242966800076834	0.796632	LIG1	0.0263891	0.502613	ESYT1	0.025297884058294237	1.2030943849844302
												SEH1L	0.04378876617758188	0.786081	CLEC11A	0.0235991	0.479508	PDIA3	0.03598779121351433	1.1882806529696064
												MAT2A	0.034166227829590834	0.779772	MKI67	0.0213348	0.114695	PLCG2	0.03310613499377568	1.1337675718350864
												CELF1	0.034542690397142299	0.778547				TTLL12	0.010571492669753447	1.1217489031814503
												SF3B6	0.03926669412482385	0.734584				ADSL	0.04842051723625734	0.9134357935767817
												RNPS1	0.032354058257223532	0.73363				ACYP1	0.03310613499377568	0.8820441392866184
												PPP2R5D	0.045743118083651516	0.727806				SF3A1	0.04842051723625734	0.8791917682767789
												UBTF	0.033114380215385028	0.718097				DDX5	0.025395340282723205	0.7777483610954118
												RPS19	0.035858908566243547	0.708579				GTF3C5	0.03310613499377568	0.7737823024017514
												HSPH1	0.0060515148559182833	0.698823				MRTO4	0.045437638806290995	0.7631295647543196
												CLUH	0.018333977808966076	0.6984				PPP2R5D	0.04842051723625734	0.7324870642998184
												TFRC	0.0032055535285345446	0.690338				G3BP1	0.027996271159753606	0.7323603508317482
												G3BP1	0.032354058257223532	0.683671				FKBP3	0.03310613499377568	0.7295733859564841
												GNL2	0.037014089146061011	0.678302				HSPH1	0.043596647206474715	0.7274900305563518
												BAG6	0.046708707095486399	0.670705				HAT1	0.010587529443280862	0.7136829861796363
												STAU1	0.046483291577146868	0.669486				TOMM34	0.04903330038458491	0.7028917820339775
												LRPAP1	0.04119372125999024	0.659297				SPG20	0.04842051723625734	0.6955615035882675
												PDCD5	0.019536527962678966	0.652703				CFDP1	0.025297884058294237	0.6929052568681492
												FAR1	0.014167409223180031	0.642178				TFRC	0.010587529443280862	0.6864014338551252
												CSDE1	0.032354058257223532	0.633427				POLDIP3	0.025395340282723205	0.6770689158002517
												UBAP2L	0.032354058257223532	0.623949				RFC4	0.03310613499377568	0.6754869377817488
												PSMG2	0.032354058257223532	0.615306				HMGA1	0.044943690517719216	0.6529153225332456
												PCNA	0.047042755564249458	0.605312				CLEC11A	0.04842051723625734	0.6458965637614072
												NOLC1	0.033114380215385028	0.599362				SRP9	0.03310613499377568	0.6434944741318538
												PYCARD	0.029963622933790644	0.589985				UBAP2L	0.03310613499377568	0.6416016664249731
												CAPRIN1	0.013023199064377359	0.587028				CAPRIN1	0.024884915244319253	0.6322207367430149
												CLEC11A	0.025396003919117061	0.560146				CLINT1	0.03598779121351433	0.6210364550241257
												NUFIP2	0.037242966800076834	0.559564				PPP2R1B	0.032952780499351984	0.5940888050198234
												CDK1	0.0032055535285345446	0.55368				LIG1	0.025297884058294237	0.5717179170427499
												LIG1	0.0087915851197121146	0.522816				CDK1	0.009007008051204116	0.5590793193866475
												KPNA2	0.025396003919117061	0.369367				EDF1	0.010872254204962968	0.5519559706778912
												TOP2A	0.015629803195500162	0.261114				NCAPH	0.038615505490045735	0.5480483197410984
												MKI67	0.034166227829590834	0.0928551				CKAP5	0.03310613499377568	0.5315858964328719
																		KPNA2	0.04215390861090925	0.4439209998650775
																		GIGYF2	0.04903330038458491	0.441236835058103
																		TOP2A	0.03310613499377568	0.35318589470329836

## Sheet: Differentially expr transcripts
BEN			POL			NND			FLU			PRO			TEB			Proline			Shirlan			Folicur Expert			Mix 4			Mix 5			Mix 6			Mix 7			Mix 11
gene name	q value	FC	gene name	q value	FC	gene name	q value	FC	gene name	q value	FC	gene name	q value	FC	gene name	q value	FC	gene name	q value	FC	gene name	q value	FC	gene name	q value	FC	gene name	q value	FC	gene name	q value	FC	gene name	q value	FC	gene name	q value	FC	gene name	q value	FC
HIST1H3J..HIST1H3F..HIST1H3B..HIST1H3H..HIST1H3G..HIST1H3I..HIST1H3E..HIST1H3C..HIST1H3D..HIST1H3A	2.5309616253283325e-08	0.19307589211678827	CARM1	0.001690011477432092	0.32540125050626617	HIST1H3J..HIST1H3F..HIST1H3B..HIST1H3H..HIST1H3G..HIST1H3I..HIST1H3E..HIST1H3C..HIST1H3D..HIST1H3A	7.1484054177698685e-09	0.36570235377879773	HIST1H3J..HIST1H3F..HIST1H3B..HIST1H3H..HIST1H3G..HIST1H3I..HIST1H3E..HIST1H3C..HIST1H3D..HIST1H3A	8.197135721819376e-09	0.3912714593261653	DHCR24	6.827548412889757e-08	0.27680335169612147	HIST1H3J..HIST1H3F..HIST1H3B..HIST1H3H..HIST1H3G..HIST1H3I..HIST1H3E..HIST1H3C..HIST1H3D..HIST1H3A	3.479436884829097e-10	0.3005287778372418	HIST1H3J..HIST1H3F..HIST1H3B..HIST1H3H..HIST1H3G..HIST1H3I..HIST1H3E..HIST1H3C..HIST1H3D..HIST1H3A	1.2075267597467543e-05	0.388856186757658	HIST1H3J..HIST1H3F..HIST1H3B..HIST1H3H..HIST1H3G..HIST1H3I..HIST1H3E..HIST1H3C..HIST1H3D..HIST1H3A	0.026824735154500484	0.7633632742995408	HIST1H3G	4.066500209371734e-06	0.4112250158714645	HIST1H3J..HIST1H3F..HIST1H3B..HIST1H3H..HIST1H3G..HIST1H3I..HIST1H3E..HIST1H3C..HIST1H3D..HIST1H3A	7.040534119772469e-07	0.46960139066644163	HIST1H3J..HIST1H3F..HIST1H3B..HIST1H3H..HIST1H3G..HIST1H3I..HIST1H3E..HIST1H3C..HIST1H3D..HIST1H3A	3.7520519998097767e-06	0.46951463524679055	HIST1H3J..HIST1H3F..HIST1H3B..HIST1H3H..HIST1H3G..HIST1H3I..HIST1H3E..HIST1H3C..HIST1H3D..HIST1H3A	7.664569724755169e-08	0.39397479940691815	HIST1H3G	7.682822605947056e-06	0.3868911512008757	HIST1H3G	2.348725478730843e-06	0.3914771036179853
HIST1H3G	0.0003441938026696731	0.46137881485478194	HIST1H3J..HIST1H3F..HIST1H3B..HIST1H3H..HIST1H3G..HIST1H3I..HIST1H3E..HIST1H3C..HIST1H3D..HIST1H3A	1.6132141896072998e-09	0.3562121096926917	DHCR24	1.1287018472154442e-06	0.501006034366981	FDXR	0.00016728375421174222	0.5098401030719261	TMEM97	1.2885584618165938e-06	0.33496135615190886	HIST1H3G	1.538941030472199e-07	0.32797707669716186	HIST1H3G	6.226097291777792e-05	0.4470991774142171	NQO1	0.026824735154500484	1.4434457389309034	HIST1H3J..HIST1H3F..HIST1H3B..HIST1H3H..HIST1H3G..HIST1H3I..HIST1H3E..HIST1H3C..HIST1H3D..HIST1H3A	2.4658457605886646e-08	0.4158711368385965	HIST1H2BE..HIST1H2BC..HIST1H2BI..HIST1H2BF..HIST1H2BG	0.011885915210978664	0.6205308649489342	FDXR	2.3583691988490907e-05	0.5630948649611055	HIST1H3G	0.0010747561499686018	0.5862819439636618	TMEM97	2.5499892853212963e-06	0.42023442830735797	HIST1H3J..HIST1H3F..HIST1H3B..HIST1H3H..HIST1H3G..HIST1H3I..HIST1H3E..HIST1H3C..HIST1H3D..HIST1H3A	8.927817728250215e-09	0.39155186603600184
HIST1H4A..HIST2H4B..HIST4H4..HIST2H4A..HIST1H4L..HIST1H4E..HIST1H4B..HIST1H4H..HIST1H4C..HIST1H4J..H	0.0029548171421111356	0.5577632775486527	FDXR	6.399743062072051e-08	0.42454322913797243	SNHG12..SNORA16A..SNORA61..SNORA44	0.006283503946470666	0.5140806233006073	HIST1H3G	0.00048321166745257947	0.5428655456963317	HIST1H3G	1.1764537775199501e-06	0.38931236122916507	TMEM97	4.046111959549335e-08	0.35163074907856356	RP11.267J23.4	0.0008550190489960318	0.5400506614257675				HIST2H2AA3..HIST2H2AA4_x2	9.057437980171613e-08	0.4997978875857556	FDXR	0.0024972641336668427	0.6280929601891178	HIST1H3G	0.012700152492795711	0.6742395049167011	FDXR	0.00030095163200010154	0.6221566657106827	DHCR24	2.4693084350607196e-06	0.4381712150433211	HIST1H4A..HIST2H4B..HIST4H4..HIST2H4A..HIST1H4L..HIST1H4E..HIST1H4B..HIST1H4H..HIST1H4C..HIST1H4J..H	0.0003419551648783091	0.49665527811010934
HIST1H1C	0.0003872935060234653	0.5673438669505124	HIST1H2BE..HIST1H2BC..HIST1H2BI..HIST1H2BF..HIST1H2BG	0.000387280755907906	0.4895319850643372	FASN	0.00436904069881744	0.5241614965468271	HIST2H2AA3..HIST2H2AA4_x2	0.0001407629863595187	0.6499573760928817	PASK	3.707678857499587e-05	0.40340945314133064	FDXR	5.882120091433712e-08	0.4139275023866853	HIST2H2AA3..HIST2H2AA4_x2	2.863263193715985e-05	0.5411435628225115				HIST2H2AA3..HIST2H2AA4_x1	2.1887815389839407e-07	0.49988462110175064	HIST1H3G	0.011885915210978664	0.6538356312635503	RP11.267J23.4	0.043779877365206804	0.7309443327328582	HIST2H2AA3..HIST2H2AA4_x2	0.00021727529395040783	0.6735001371006806	HIST1H3J..HIST1H3F..HIST1H3B..HIST1H3H..HIST1H3G..HIST1H3I..HIST1H3E..HIST1H3C..HIST1H3D..HIST1H3A	7.516123261690509e-07	0.4469572256273338	HIST2H2AA3..HIST2H2AA4_x2	1.199132725320642e-07	0.49852925371498114
FDXR	7.578038336919947e-05	0.6041838088240551	HIST1H3G	1.788453334784126e-05	0.5137007319141824	HIST1H3G	0.00024321829819771038	0.5567107750737655	HMGB3	0.000947966194894907	0.6669535694479799	RP11.267J23.4	2.1518698312607493e-05	0.4046743738595793	RP11.267J23.4	5.07894488368203e-06	0.4156669317812803	HIST2H2AA3..HIST2H2AA4_x1	1.827697610643945e-05	0.5484125321414036				HIST1H4A..HIST2H4B..HIST4H4..HIST2H4A..HIST1H4L..HIST1H4E..HIST1H4B..HIST1H4H..HIST1H4C..HIST1H4J..H	0.0007024186261904012	0.5165751604138232	HIST2H2AA3..HIST2H2AA4_x2	0.017174239014225382	0.7607090247042814	ABHD5	0.046868392708749776	0.7419488970806108	HIST2H2AA3..HIST2H2AA4_x1	0.0005349634655737421	0.7069434647477074	RP11.267J23.4	3.157214147372702e-05	0.4546515016778781	RP11.267J23.4	8.821312946761922e-05	0.5008672670625189
HIST1H2AE	0.0029548171421111356	0.618929692392546	HIST2H2AA3..HIST2H2AA4_x2	2.104992671913683e-07	0.5550732832634327	TOMM40	0.0010794995472591113	0.557921173471008	HIST1H1C	0.007136400179065472	0.6773624437426607	RFC2	6.018098316732966e-06	0.43287327109866525	RFC2	1.538941030472199e-07	0.4404397189249301	GAS2L3	0.0008847666118779835	0.5505612904571489				RP11.267J23.4	0.00047689437371182603	0.5313863619210714	HIST2H2AA3..HIST2H2AA4_x1	0.029576702402776878	0.7900413588655432	RFC2	0.012843548854282006	0.745398124329471	HIST1H1C	0.0177469392980901	0.7149924649408298	HIST2H2AA3..HIST2H2AA4_x2	7.516123261690509e-07	0.5091221181903497	HIST2H2AA3..HIST2H2AA4_x1	1.66712271951603e-06	0.5328002845667912
TMEM97	0.0003441938026696731	0.6473568720275664	HNRNPL	5.5371971157142676e-05	0.5826022589606834	TMEM97	0.00014331052377252772	0.6073780383187072	TMEM97	0.0052170332186829834	0.6780356795320215	TOMM40	5.105056941327156e-05	0.4485269217389979	SNHG12..SNORA16A..SNORA61..SNORA44	3.58995721971537e-05	0.4429962824344138	HIST1H4A..HIST2H4B..HIST4H4..HIST2H4A..HIST1H4L..HIST1H4E..HIST1H4B..HIST1H4H..HIST1H4C..HIST1H4J..H	0.003499857159758961	0.5745682105233431				GAS2L3	0.003706149334464324	0.5398791087805144	AAMDC	0.037275249543881936	0.8103030808469575	HMGB3	0.02016867528544858	0.7589401494043362	TMEM97	0.015353842797790833	0.718470133747066	HIST1H4A..HIST2H4B..HIST4H4..HIST2H4A..HIST1H4L..HIST1H4E..HIST1H4B..HIST1H4H..HIST1H4C..HIST1H4J..H	0.00034966701809649453	0.5165274628101216	TOMM40	0.0004348802922318289	0.5558497550012029
HIST2H2AA3..HIST2H2AA4_x1	0.0006922569176586601	0.6490383698943349	HIST2H2AA3..HIST2H2AA4_x1	6.255412443657714e-07	0.5909058209263459	CARM1	0.04142929319879149	0.6200650598767301	RP11.267J23.4	0.014825884415783096	0.6802640901607787	HIST1H4A..HIST2H4B..HIST4H4..HIST2H4A..HIST1H4L..HIST1H4E..HIST1H4B..HIST1H4H..HIST1H4C..HIST1H4J..H	6.782158164166036e-05	0.46897521819895743	SNHG1..SNORD26..SNORD22..SNORD25..SNORD27..SNORD28..SNORD31..SNORD29	4.44064239846785e-06	0.4444983305169431	RFC2	0.00019390109242116668	0.5970469036112925				HIST1H1C	0.0001039062249920012	0.5481590301143188	ISCU	0.004045834243040986	0.845572227010456	HIST1H1C	0.043779877365206804	0.7682600162940224	HMGB3	0.04834970483636783	0.7797182610015244	HIST2H2AA3..HIST2H2AA4_x1	7.516123261690509e-07	0.5236471248711334	HIST1H1C	6.11227286508408e-05	0.5674898915905835
HIST1H1E	0.007109182362097519	0.6532457696911234	HIST1H2AE	0.003410116183163438	0.5969401549493609	RP11.267J23.4	0.003179807342673412	0.6242374798553337	HIST2H2AA3..HIST2H2AA4_x1	0.000414876899146446	0.6959231087397294	SNHG1..SNORD26..SNORD22..SNORD25..SNORD27..SNORD28..SNORD31..SNORD29	4.945452939890403e-05	0.4724007990524691	ALDH1B1	7.955002305023232e-07	0.44938798382026096	HIST1H1C	0.0006858303420701475	0.6024861051254902				DHCR24	0.0011725204440531608	0.5965299126802867	C12orf57	0.037751207470875764	1.1784712328810925	HIST2H2AA3..HIST2H2AA4_x2	0.010234183289332564	0.7745426825693051	AAMDC	0.017808622514841044	0.7901327082889285	PASK	0.00080253700298428	0.5385741066916747	RFC2	1.3267614554564766e-05	0.5749133958872603
HMGB3	0.00075282081720331	0.6573792128180522	LOC100996496..SFPQ	0.0014899500202209068	0.5983590915122872	FDXR	0.00019612106423100295	0.6316729490508235	RFC2	0.002507326532568147	0.7014521568965748	SLC37A4	3.3175107616397076e-05	0.48015871751830275	HIST1H1C	1.6721937337541995e-06	0.45681013877447896	PASK	0.008890743741033009	0.602632336055393				RFC2	0.00012791267532562907	0.5978339990724463	NBR1	0.037751207470875764	1.2796136357922152	HNRNPL	0.008077501638816395	0.7767828006033465	ATP6V0D1	0.01794485196681251	0.7904979830036366	RFC2	1.4883525512523908e-05	0.539221490031275	PASK	0.003046195268003388	0.5872242625408202
RP11.267J23.4	0.007109182362097519	0.6594232564511484	OSER1..C20orf111	0.0026567643606774417	0.6020548136784972	MIR4271..C3orf62	0.005010139661665711	0.6340051874838593	HIST1H4A..HIST2H4B..HIST4H4..HIST2H4A..HIST1H4L..HIST1H4E..HIST1H4B..HIST1H4H..HIST1H4C..HIST1H4J..H	0.03712750889183389	0.7091109628801934	HIST2H2AA3..HIST2H2AA4_x2	6.827548412889757e-08	0.493600822044252	HIST1H4A..HIST2H4B..HIST4H4..HIST2H4A..HIST1H4L..HIST1H4E..HIST1H4B..HIST1H4H..HIST1H4C..HIST1H4J..H	3.7277090362981226e-05	0.4631281810367552	TOMM40	0.001925981732373545	0.602987530680131				TOMM40	0.0026464173896868547	0.5979651177952557	ARFGAP3	0.018117305737446604	1.3033353574149023	TMEM97	0.0240148402789365	0.7824658624672504	ISCU	0.004977072253892883	0.8639382079596909	TOMM40	0.0003823331929594893	0.5492114068772381	TMEM97	9.357204697294306e-05	0.5938895358473307
DHCR7	0.0029548171421111356	0.6721078536443382	MRPL30..C2orf15	0.003314575365868295	0.6041902489842216	HIST2H2AA3..HIST2H2AA4_x2	5.6707421099053974e-05	0.6352589602983627	TOMM40	0.03599571808729034	0.7195999418723534	HIST2H2AA3..HIST2H2AA4_x1	9.058186687412663e-08	0.49391456628484026	HIST2H2AA3..HIST2H2AA4_x2	4.1401797059153724e-08	0.465144233275366	HMGB3	0.0012459224175103863	0.6036392397129781				PASK	0.0064169885318987275	0.6062914756426709	GSR	0.0024972641336668427	1.440364199525889	TP53I3	0.012172121330056771	0.7892159883376937	SLC35B3	0.028768824908868253	1.1861065596252507	SNHG1..SNORD26..SNORD22..SNORD25..SNORD27..SNORD28..SNORD31..SNORD29	0.0002516975413162193	0.5571933943182746	SNHG12..SNORA16A..SNORA61..SNORA44	0.001221382142566641	0.5963095732425121
HIST2H2AA3..HIST2H2AA4_x2	0.0027655667207995465	0.6722454026006327	RFC2	3.867794427537621e-05	0.6053396925594378	LOC100996496..SFPQ	0.005154110212211675	0.647274635102894	AAMDC	0.009870367704721798	0.7442711517871915	LOC100996496..SFPQ	0.00011339501395045583	0.49599012181101526	HIST2H2AA3..HIST2H2AA4_x1	5.882120091433712e-08	0.47215533721861586	TMEM97	0.00037168771243007093	0.6084314305668682				TMEM97	0.0006709824614068396	0.6117158695317596	X8133549	0.021227980302829526	1.4640007243138673	ATP6V0D1	0.025409059871440407	0.7908633285600977	C12orf57	0.004970159115867114	1.2733095772018213	HMGB3	3.036813575310154e-05	0.5762333347595895	GAS2L3	0.0009304174696122994	0.6011964105963065
DHCR24	0.00075282081720331	0.685688870475356	TOMM40	0.0014389604896061366	0.6068591217110849	HIST2H2AA3..HIST2H2AA4_x1	0.00011483960392191965	0.6562572081886827	TP53I3	0.007136400179065472	0.7577663103569322	FASN	0.0003905821678157786	0.49680443411579306	HMGB3	1.4551845991821165e-06	0.4755135321249363	DHCR24	0.00015170265737689004	0.613910427556697				HMGB3	0.0009802034128039093	0.629942375931969	TXNRD1	0.018117305737446604	1.469508105204832	YBX1P1	0.02016867528544858	0.7914116144716632	RENBP	0.017808622514841044	1.3064256076206537	SNHG12..SNORA16A..SNORA61..SNORA44	0.0013859527657194108	0.5975646388586945	SNHG1..SNORD26..SNORD22..SNORD25..SNORD27..SNORD28..SNORD31..SNORD29	0.0006233959700241229	0.6044031873470593
DNAJC9	0.00571131171716317	0.6880359208009624	RP11.267J23.4	0.0014389604896061366	0.6135133623359555	HMGB3	0.0007710457453358074	0.6598110243598191	RNF26	0.03939287216302504	0.7668059016848763	HMGB3	6.782158164166036e-05	0.5249765759440054	PASK	0.0001399229059418862	0.4858389213416357	LOC100996496..SFPQ	0.0026863695738321845	0.6195029771767212				FDXR	0.0001039062249920012	0.6351855818628722	FTH1P5	0.009059775545829233	1.666581081287142	NUFIP1	0.021552132145542104	0.7941314859377377	NBR1	0.00783876636029229	1.343852911854199	HIST1H1C	0.0002516975413162193	0.6356626932441296	LOC100996496..SFPQ	0.0022620111708814023	0.6485320879133563
HMGCS1	0.006585379114624632	0.7096012526387565	HIST1H1C	0.00012308909444428697	0.6184232879893278	PASK	0.019482072626446977	0.6641204145846223	HNRNPL	0.02727565776661588	0.7938381258799171	GAS2L3	8.738027929258493e-05	0.5251645907474457	LOC100996496..SFPQ	3.0205947517909293e-05	0.5024725243761093	SNHG12..SNORA16A..SNORA61..SNORA44	0.004351477352564931	0.6260718443078763				SNHG1..SNORD26..SNORD22..SNORD25..SNORD27..SNORD28..SNORD31..SNORD29	0.00448080910152828	0.6492817874244418	NQO1	6.940918273724652e-05	1.989193176325195	C1orf174	0.043779877365206804	0.7965019179556061	ARFGAP3	0.005845694757180955	1.3468057044097683	LOC100996496..SFPQ	0.0028609451221669707	0.6463630539437529	FDXR	0.00016848260943904664	0.6771668282429826
GAS2L3	0.02711394088402631	0.7127458105111791	PPM1D	0.0010562497410053222	0.6263863765890669	RFC2	0.0002507030975202351	0.6665338453118771	NUFIP1	0.03939287216302504	0.7973306587153726	HMGCR	3.737483055716652e-05	0.5293309196300797	PFAS	0.0002367985766321735	0.5187398978060843	FDXR	0.00015170265737689004	0.6528922592639504				SNHG12..SNORA16A..SNORA61..SNORA44	0.008887635908128858	0.65276392907396	FTH1P2	0.011529748167173738	2.0472216733544353	HIST2H2AA3..HIST2H2AA4_x1	0.011044076446657216	0.7973769099928455	X8133549	0.012552300811892767	1.4799172114943062	MRPS17	0.000604277405257919	0.6853636163407775	HMGB3	0.0009871464675696262	0.6798515219537935
RFC2	0.0029548171421111356	0.73838817936555	TCTN2	0.007405367146051442	0.6289243100375412	HIST1H4A..HIST2H4B..HIST4H4..HIST2H4A..HIST1H4L..HIST1H4E..HIST1H4B..HIST1H4H..HIST1H4C..HIST1H4J..H	0.019114269403626215	0.6734066498501264	MRPS17	0.03712750889183389	0.797583821767618	HIST1H1C	1.1322182196046908e-05	0.5321852134750593	SLC37A4	5.614239777188735e-05	0.5285395407135102	SNHG1..SNORD26..SNORD22..SNORD25..SNORD27..SNORD28..SNORD31..SNORD29	0.004621155281954314	0.66522615243682				LOC100996496..SFPQ	0.013391136965626957	0.6559162136388756	HMOX1	0.021227980302829526	4.262500717717103	KIAA0226L	0.03378835819024053	0.8114833520170095	GSR	0.0004131669040386126	1.485656136894267	POLR2E	0.020686578321878694	0.6906773246653228	MRPS17	0.0008211461327097922	0.7139897324703726
HNRNPL	0.04233240675151867	0.7730317070111626	HMGB3	0.00019140282719636235	0.6359234522836449	HNRNPL	0.0010794995472591113	0.6738891666749685	YBX1P1	0.029428158300720604	0.79765305694396	PFAS	0.000492822423821533	0.5387109236877775	TOMM40	0.00010079278625789624	0.5409122819659173	CARM1	0.0380114616421495	0.6732861372240336				HIST1H1E	0.0031307948111999424	0.6715577449852813	[variables end]			AAMDC	0.043779877365206804	0.8202866304649573	TXNRD1	0.004977072253892883	1.503161291260343	MGST3..LOC100505828	6.861039523973506e-05	0.6951197554058325	ISG20L2	0.0009104477811044024	0.7410623925014904
C1orf174	0.016924213551523244	0.7812892542732104	AAMDC	0.00010031391484445003	0.6382234189432957	SNHG1..SNORD26..SNORD22..SNORD25..SNORD27..SNORD28..SNORD31..SNORD29	0.005154110212211675	0.6765414114857343	TOMM34	0.005113986793507426	0.8006117814415984	DNAJC9	3.3175107616397076e-05	0.5388976900157293	GDF11	1.7581334978719452e-05	0.5542658361307211	HNRNPL	0.0021123727887796926	0.7292994601183219				MIR4271..C3orf62	0.008887635908128858	0.6861996358516479				RPUSD2	0.03445960147469295	0.8211920428465977	DNAJB4	0.03820732674673307	1.5761718932996847	FASN	0.019307604181902638	0.6991061591381172	YBX1P1	0.0012587380396729747	0.7575957222984641
RPUSD2	0.016575381580159133	0.806431813264904	FAM212B	0.009301653823064695	0.6472784859647359	SMPD4	0.021814337515052133	0.6905335508110197	ISCU	0.001240949843753075	0.8131912985248659	SMPD4	0.00030286465976938736	0.5420445036195636	NUFIP1	1.7096424310384172e-06	0.5655854328378029	MIR4271..C3orf62	0.01288751535031579	0.7322627926174292				HNRNPL	0.0019647178595303865	0.7095207379900795				ISCU	0.0015261140367540276	0.8222601260855953	FTH1P5	0.0009738243806074658	1.88242409958994	AAMDC	0.000604277405257919	0.7198492423856369	DNAJC9	0.009200390396228109	0.7591640133227981
TOMM34	0.016575381580159133	0.8283666293345766	PDE1B	0.00611942012865408	0.6514343205543934	FAM212B	0.019726887993348492	0.6973033025571634	UFC1	0.03126211973557905	0.8257344415092513	SLC5A6	5.105056941327156e-05	0.5504816840757176	TOMM34	6.352666692739203e-07	0.5683723238434916	AAMDC	0.0022308039242913266	0.732482782161465				FAM212B	0.040608346841250954	0.7100495489317364				TOMM34	0.025405044635077405	0.841328805685594	NQO1	1.2950641803480261e-06	2.2327942469198283	YBX1P1	0.0005985694767487703	0.7252247500618667	HIST1H1E	0.01655276558655068	0.7627331018142254
ISCU	0.007109182362097519	0.884809562660053	PASK	0.012481385437427042	0.6587410672783758	HMGCS1	0.0014439797552134148	0.701265693134744	TWF2	0.03939287216302504	0.8481159773112108	FDXR	2.324531018231786e-05	0.561380145018935	DHX33	5.257112575232434e-06	0.5692397594773343	HIST1H1E	0.018651664037039585	0.7386263351075025				MRPS17	0.0031307948111999424	0.7156906973600868				RPF2P1	0.043779877365206804	0.896836095992438	FTH1P2	0.000445503175707476	2.5274237787104235	SLC5A6	0.0025101151554975413	0.7305391317220645	ALDH1B1	0.007060877925978266	0.773032042356495
MGST3..LOC100505828	0.015716581518157073	1.2167232821696983	ATP6V0D1	0.0007886964681074559	0.6691957089784253	SQLE	0.005154110212211675	0.7121814477970047	ACTR10	0.03939287216302504	1.1560736884182155	HIST1H3J..HIST1H3F..HIST1H3B..HIST1H3H..HIST1H3G..HIST1H3I..HIST1H3E..HIST1H3C..HIST1H3D..HIST1H3A	3.1465407256283258e-06	0.5631177340819162	RPUSD2	2.281433030001938e-06	0.5797053085605304	MRPS17	0.006276835831726918	0.7644046181957935				SMPD4	0.048053255546548594	0.7231416676630248				GSR	0.022206242899559907	1.2990285611433938	HMOX1	0.012552300811892767	4.3368075246850895	SLC37A4	0.014316241288135266	0.7350342483029325	TOMM34	0.0006227517875906325	0.7795832803495414
C20orf24	0.0029548171421111356	1.221085102598249	MIR4271..C3orf62	0.004175105092693293	0.6738813710747474	GAS2L3	0.01737110810826638	0.7176447257861436	C12orf57	0.0018902708814452498	1.2756654485278491	SNHG12..SNORA16A..SNORA61..SNORA44	0.0007822792556921247	0.5721901421626601	HNRNPL	1.0993911251152038e-06	0.5805866821481828	DNAJC9	0.023923342701664047	0.7657347907808613				YBX1P1	0.0013905491687489625	0.7242199798336072				TXNRD1	0.043779877365206804	1.3937771831768646	[variables end]			TOMM34	0.00044031478250814213	0.7383660473376644	HNRNPL	0.0033120383895760795	0.7867169636949412
EMC7	0.01615950656463147	1.227990016488994	SNHG12..SNORA16A..SNORA61..SNORA44	0.012841500660892725	0.6808929482825697	NOL6	0.005154110212211675	0.7179223417862252	TAPT1	0.023749134454244956	1.3056634104015958	TOMM34	1.761306702669261e-05	0.5809591249414302	DHCR24	1.715079233573167e-05	0.5821515283929085	NUFIP1	0.005369021327246522	0.7705621534573327				HMGCR	0.036937071231302535	0.7297335941188104				FTH1P2	0.019381865803982032	1.9390273774974245				GAS2L3	0.028069940372365185	0.7477743482226049	RNF26	0.013739895637449092	0.7902786248699671
NRBP1	0.019170468127318017	1.2404857209873656	ZNF211	0.005713304281166103	0.6828741905162359	HIST1H1C	0.006283503946470666	0.7290045989317903	NBR1	0.007136400179065472	1.309220948134595	YBX1P1	3.404925757724614e-05	0.5836465600141755	DNAJC9	7.764151694481566e-05	0.5857336664471036	ISG20L2	0.007312790607487324	0.7869442578296846				ISG20L2	0.0047387177988438105	0.7298473242210765				NQO1	0.00023309461408955675	2.003491996476451				HMGCR	0.00874687591826938	0.7497294557271423	DHCR24	0.031062712077807635	0.792216451525279
MAP2K1	0.012211513937681164	1.319885733344272	PHLDA3	0.0032597078992781673	0.6842007456285082	ALDH1B1	0.005846473946944576	0.7301512140348285	ARFGAP3	0.00128547268692611	1.3943006013154782	DHCR7	0.00031427821587347315	0.5933751808627735	ACLY	7.955002305023232e-07	0.5864175792796805	ATP6V0D1	0.01641941393342498	0.7904978033777307				DNAJC9	0.025127902623285396	0.7317808349504107				HMOX1	0.043779877365206804	3.904126810835505				MRPL4	0.0029281263893554026	0.7538415225551156	MRPL4	0.007380566473253403	0.7955363450544017
NBR1	0.03813721718540402	1.3574414614866046	HIST1H1E	0.002595194740973938	0.6909165765892046	MRPS17	0.005154110212211675	0.7533757713509568	TLR6	0.03939287216302504	1.4164207623922855	HMGCS1	7.189591181699065e-06	0.5944250391840672	YBX1P1	4.6532708645531025e-06	0.5931628194235488	YBX1P1	0.006809054855849273	0.79765305694396				RNF26	0.013034976078099798	0.7338549210055493				[variables end]						FDXR	0.0025101151554975413	0.7567646025318107	MGST3..LOC100505828	0.0018722430913063303	0.7966401900218676
VPS37A	0.01859263347851926	1.3575504900717419	CD93	0.005000010760209558	0.6933712645173684	ISG20L2	0.00436904069881744	0.7545386162498008	NUDT14	0.023402393404221147	1.5361829219580987	HNRNPL	2.1518698312607493e-05	0.6119914063266592	ISG20L2	5.07894488368203e-06	0.5943289739134088	SLC5A6	0.024556281046149857	0.7995350689028287				AAMDC	0.0026311348692394715	0.7377139309011079										ISG20L2	0.003668326063595396	0.7571582446272491	ATP6V0D1	0.011101234272405218	0.8095358720949622
GSR	0.02711394088402631	1.380408290200075	DNAJC9	0.0030987545531532164	0.6988316760796277	SLC5A6	0.005443982348176583	0.7583836061238425	GSR	0.0001436984301226747	1.5631251811163944	GDF11	0.00010621650520426357	0.6133645924495317	MRPS17	7.803250591699401e-05	0.5948267562177174	TOMM34	0.01288751535031579	0.8008524370316192				SLC5A6	0.024472747627218936	0.7497595174859163										HNRNPL	0.0023655638581684115	0.7623806252476287	ACLY	0.009451743527012127	0.8243526772757795
FAS	0.009769677441640777	1.4174805889996565	ALDH1B1	0.009647048459593887	0.7185863389841445	MRPL4	0.005154110212211675	0.7617204381566287	X8133549	0.0042241153164537856	1.5771467036435132	ISG20L2	0.00023420043340253383	0.6147762908051503	FASN	0.007099843570621501	0.5960959646008558	MRPL4	0.01288751535031579	0.8008847306449096				ATP6V0D1	0.008905881731202051	0.7575956909985554										RNF26	0.010540997764930539	0.7686150840983617	NUFIP1	0.02165987770486151	0.8248574685448008
ATP6V0E1	0.0029548171421111356	1.4756138533142718	TP53I3	0.00031567425700593086	0.7196289590560092	C1orf174	0.01038237363981373	0.7640028054768699	TXNRD1	0.0017448365361113166	1.5848355691059217	MRPL4	0.00011339501395045583	0.6148614099333285	SERBP1	5.687221395895461e-05	0.597526620150165	RNF26	0.02935431864724247	0.8041482350761919				PNO1	0.03856968398717473	0.7681845569557267										NUFIP1	0.0033286667677631812	0.7724160986780542	DDX21	0.03730869858858447	0.825114786680878
C9orf89	0.0029548171421111356	1.4774994142399192	HIST1H4A..HIST2H4B..HIST4H4..HIST2H4A..HIST1H4L..HIST1H4E..HIST1H4B..HIST1H4H..HIST1H4C..HIST1H4J..H	0.026946071243186535	0.7212060432517925	NUFIP1	0.006009356527242886	0.7647446340189423	DNAJB4	0.023182529837264005	1.601686543941629	RNF26	0.00028873699277983094	0.6222070738318184	HIST1H1E	0.00018107315668238852	0.5975991540407589	C1orf174	0.03438532419661488	0.8192353599869756				ALDH1B1	0.021787975209979837	0.770304200821525										ALDH1B1	0.014316241288135266	0.7783189866656172	SLC5A6	0.026882602485774804	0.8262592635188422
X8133549	0.03183815237793587	1.5146405098801394	SMPD4	0.027308403043959557	0.7242453084008522	HMGCR	0.019370227511516087	0.768229038188281	LPAR1	0.03126211973557905	1.693235955669324	ALDH1B1	0.0006112166529010734	0.6246557829183186	GAS2L3	0.000457507763923874	0.5982587817741842	MGST3..LOC100505828	0.01288751535031579	0.8347021494908045				MRPL4	0.012242789325963318	0.775930759897813										SQLE	0.019097125752965495	0.784212584385745	AAMDC	0.02049443475063936	0.8381420992300851
TXNRD1	0.016084701912986738	1.5525505224918588	SLC37A4	0.021327173391953575	0.7475195921982335	PNO1	0.043881565037174775	0.7838185425323161	NLRP12	0.0057752351051204446	1.7188873606280657	POLR2E	0.006719972745460852	0.629705974654905	SMPD4	0.001090200805376239	0.6067260276899731	TP53I3	0.02935431864724247	0.840775054721427				ACLY	0.021787975209979837	0.7766483602096202										HIST1H1E	0.023633777277643528	0.7865352763919828	NIP7	0.02194473346692148	0.855940906900398
DNAJB4	0.02711394088402631	1.6446540713762594	VAMP3	0.0030987545531532164	0.7575519506398717	HIST1H1E	0.048289990857165704	0.7841762652982882	FTH1P5	0.000281991416287737	2.0559785329624254	HIST1H1E	0.00031427821587347315	0.6297786420131432	RNF26	6.075002245361786e-05	0.609881108878318	ACLY	0.024079291245380167	0.8416739148786992				TOMM34	0.005112957868147225	0.7813504572800521										DNAJC9	0.02612633267709523	0.791475621448766	METTL2A	0.03187815977701511	0.8767576200556871
TLR6	0.017664397610532255	1.6828137053560515	SNHG1..SNORD26..SNORD22..SNORD25..SNORD27..SNORD28..SNORD31..SNORD29	0.03660293553556445	0.7618522472641409	ACLY	0.005010139661665711	0.785128179785645	NQO1	1.8606745263269587e-06	2.19443585180054	NUFIP1	0.00011339501395045583	0.6318629147501406	POLR2E	0.003722784701529275	0.6229048010523013	METTL2A	0.01603337696643504	0.8468921086012722				GNPNAT1	0.048053255546548594	0.7938197596286657										ATP6V0D1	0.00783290495915873	0.7965480882505567	ISCU	0.002871986910495936	1.1268794903806163
TAPT1	0.012211513937681164	1.7436242991267412	RNF26	0.014802183956290642	0.7888191554189035	DHX33	0.0056881319391725626	0.7929536669812915	FTH1P2	0.00019406456966334905	2.7542639465926007	DDX19A	0.00023420043340253383	0.635673723493909	VARS_x1	0.00018405616200855394	0.6311624807911325	C20orf24	0.0008550190489960318	0.852339311517581				DDX19A	0.03856968398717473	0.8019356449030536										ATP6V0E1	0.02226311291296056	0.8043618555049167	TMEM59	0.048658921611602284	1.1833825971194183
FAM212B	0.01509909594245374	1.7557119677252648	C1orf174	0.011764785984630448	0.7927198390970216	METTL2A	0.005846473946944576	0.7936365139522598	HMOX1	0.008360727847338052	4.295718783770831	ACLY	8.738027929258493e-05	0.642751669439348	ALDH18A1	0.000255379110380926	0.6318191638079662	NIP7	0.03525170416470746	0.8587142705227944				MGST3..LOC100505828	0.0059905726296391485	0.8103778395591603										DDX19A	0.013485401358465024	0.8078123072783173	DTD1	0.034831022918245975	1.1970500106502209
NQO1	7.170491483551514e-08	3.3968765622343335	METTL2A	0.0010562497410053222	0.7931047246460585	RNF26	0.024402287365406315	0.7939939609398552	[variables end]			PNO1	0.0019787790902042017	0.6486558074629052	MRPL4	3.955530602667166e-05	0.636103290426603	ACTR10	0.023456566421006225	1.1496807592508376				NIP7	0.03856968398717473	0.8241144422260578										HMGCS1	0.006503121407120984	0.8145452006646313	EDEM2	0.03574298414548903	1.200477700221986
[variables end]			MRPS17	0.012500857359346232	0.7940168254444263	DDX21	0.027020465819608253	0.7984828634790591				MRPS17	0.0004586088862615739	0.6529034266399797	ANAPC1..LOC730268	0.00010692203596427997	0.6367209710423556	MAP2K1	0.01288751535031579	1.1518212055827364				METTL2A	0.03856968398717473	0.8287928080576894										ACLY	0.010876477926468921	0.8205520488147096	TAPT1	0.04188889582643294	1.2037343158107519
			ISCU	2.399394381374506e-05	0.7981140804530933	RRP12	0.035140956769118964	0.8122054433060703				TCTN2	0.008746855393198257	0.6532883052872035	CARM1	0.0008352603954560162	0.6466804062645904	COX7A2L	0.012762709990687399	1.176091357480432				C20orf24	0.003706149334464324	0.8600544794148617										NIP7	0.028571168687116982	0.836004925461448	EMC7	0.0006087758576215699	1.2098540784990353
			GNPNAT1	0.021327173391953575	0.8085357417265285	C20orf24	0.0007710457453358074	0.8319103269870113				NIP7	0.00047377879567368195	0.653601577790365	VARS_x2	0.0008875563276118491	0.6473494903353398	NQO1	0.0497022033312749	1.1885343956138266				COX7A2L	0.006029262914595274	1.1977553849380609										METTL2A	0.021322265318472502	0.8507164967808817	ACTR10	0.002484705441093567	1.2316278835254801
			MRPL4	0.018597610769265086	0.8188473505725203	NIP7	0.019726887993348492	0.833690216048196				NUP153	0.001834908719894864	0.6631887530062173	NOL6	0.00036596995657066204	0.6489442832833844	RNF146	0.01288751535031579	1.220058319743111				NQO1	0.0341097784080092	1.210707170973523										C20orf24	0.0006561368840491662	0.8664368293345374	PHLDA3	0.04988634783185478	1.2319623415296026
			YBX1P1	0.01798412098831309	0.8208363234999091	TOMM34	0.012099396980669582	0.8424180766635938				ALDH18A1	0.0019787790902042017	0.6684771447410308	PDE1B	0.014297456861445618	0.6503814941113023	C9orf89	0.0037707822266021683	1.226828348358128				C9orf89	0.006802468777408198	1.248561437384653										ISCU	0.0029281263893554026	1.167157888778579	OSER1..C20orf111	0.03056236912627867	1.2472640507417456
			ZNF79	0.042322253119680985	0.8244667963655821	YBX1P1	0.03335404411281392	0.845474555397791				CARM1	0.0015170624039917509	0.6685580151183298	MTR	0.00018405616200855394	0.6518031988440639	ARFGAP3	0.01035939893752338	1.2502430225372851				ZNF79	0.02103034841312236	1.2510736288152453										NBR1	0.020686578321878694	1.2097497145941867	MAP2K1	0.0008211461327097922	1.2537502485865786
			NUFIP1	0.022731941424037148	0.8275873780486712	RPF2P1	0.017023049766060557	0.8904356064769289				AAMDC	0.00031419061404820253	0.6704648058600391	DDX21	0.0003832265687759229	0.6640360755392715	ZNF79	0.015149634721106088	1.2531565202136696				SLC35B3	0.0026464173896868547	1.2647920795166454										ASB7	0.021035238525780896	1.2423241015249062	COX7A2L	0.0006087758576215699	1.2710316506565338
			ISG20L2	0.03660293553556445	0.83682620852497	C9orf89	0.024402287365406315	1.1965937682911647				RNASEH1	0.005107201175151749	0.6712513684065283	SLC5A6	0.00010079278625789624	0.6654950796202055	SLC35B3	6.226097291777792e-05	1.2848205483402924				C12orf57	0.00033762139424025315	1.3428052227333058										PAWR	0.019097125752965495	1.256048213772684	VPS37A	0.0019466502068487058	1.3017479183661358
			TWF2	0.006326300356490891	0.8454357134573292	ARFGAP3	0.04142929319879149	1.2103925603284464				NOL6	0.0015720539358269423	0.6746135484417195	LRPPRC	0.009787367604529341	0.6670883548036338	DNAJC5	0.025236719569186133	1.3060486217454594				ARFGAP3	0.0031307948111999424	1.3675008707267593										COX7A2L	0.0007795250398093871	1.2584662785043517	NBR1	0.003183580667618021	1.3025828740344059
			DHX33	0.03660293553556445	0.845792300209391	SLC35B3	0.00436904069881744	1.2159073435042227				SERBP1	0.0008410453671225244	0.6756002800613641	CD93	0.0038243440807315247	0.6674663730391254	CSGALNACT2	0.04724323258144111	1.324930287079828				DRAM2	0.0017867800605210183	1.3761616708852822										VPS37A	0.0034950724527712832	1.2699602192344632	ARHGAP9	0.04102542095831949	1.320933931472073
			TOMM34	0.022707480545169134	0.8667822643220962	C12orf57	0.005278049260361309	1.2183397889807859				GNPNAT1	0.0021439683560061534	0.6816249430879515	DDX19A	8.515609816194459e-05	0.6675549813600262	DRAM2	0.003726791785495942	1.331590038246838				KCNE3	0.024472747627218936	1.41280909752157										MAP2K1	0.0005203547085660558	1.27007754341828	DHCR7	0.004856988634186974	1.328670385572393
			MAP2K1	0.043070065518847046	1.1185139000173954	RNF146	0.015915269729342544	1.2237849284559932				RPUSD2	0.0004008551204410387	0.6835371180230303	PPM1D	0.0001303656089831038	0.6701046626430207	ARHGAP9	0.02700612576938891	1.375788377699695				COX20	0.021351242912724964	1.470212781040612										ACTR10	0.0009386636075794326	1.2848203360119377	ZNF79	0.007380566473253403	1.3380201887397813
			ACTR10	0.040341223058237	1.1385781930916972	COX7A2L	0.005154110212211675	1.2280195694878298				MGST3..LOC100505828	0.0005605835973462393	0.6842835747423535	MYBBP1A	0.005770490909909349	0.6755612598142444	KCNE3	0.032929920841270895	1.3904643679133892				DNAJB9	0.021787975209979837	1.5774473130028273										FBXO10..RP11.613M10.8	0.016989576026746958	1.2880900196057594	RNF146	0.0008762309313296477	1.3401709264160253
			SLC35B3	0.008846694488000758	1.1502652620256602	ZNF79	0.005154110212211675	1.3097879360687597				SQLE	0.0010933518669883964	0.6945979597528734	C1orf174	0.0003832265687759229	0.6916192852509472	C12orf57	9.296314363798884e-05	1.4050129421861723				TLR6	0.005667925748261668	1.637297815899216										EDEM2	0.006129473154611292	1.2964875638708984	DNAJC5	0.0026695691875710894	1.367058591068386
			COX7A2L	0.022707480545169134	1.1615088564052805	DRAM2	0.005846473946944576	1.327596576680074				C1orf174	0.0003958357665882681	0.6954811309033851	NIP7	0.00011599349584674037	0.704294060231895	X8140170	0.023923342701664047	1.4398149232291695				NUDT14	0.0031307948111999424	1.6497911731586543										C9orf89	0.0002516975413162193	1.3145779360880518	SCARB2	0.007187246381057185	1.3676824956507694
			ARFGAP3	0.03756234940287724	1.20147656253306	SCARB2	0.032037788651504126	1.3285323349888134				DDX21	0.0018956876558568884	0.6970495995730357	PNO1	0.003853664046741096	0.7062535765228014	TMEM55A	0.03438532419661488	1.4475704173821542				BIN2	0.001301018935815151	1.7169126323203043										ZNF79	0.0054587972005920955	1.3163410643556108	GSR	0.0004627262275088591	1.3778639915555155
			RENBP	0.04391032126608599	1.2048261303775987	PINK1	0.033834338298984176	1.3770444417048107				BLMH	0.0008086111366136766	0.6972107455745576	GNPNAT1	0.0011025413248485247	0.709717430870847	BIN2	0.0020342375493877553	1.6325760082689407				PREX1	0.0043936636615283225	1.743898855555385										RNF146	0.001080578955759214	1.3199196246739748	SNX27	0.028158040254604107	1.3808516370087778
			FTH1P5	0.03397344187162246	1.3328290426827822	RENBP	0.003961128488051185	1.4167562337574833				DHX33	0.00042192566564271144	0.7044855204288603	METTL2A	1.8377342404844153e-05	0.7114907249299615	NUDT14	0.005369021327246522	1.6370708162991152				IRS2	0.015599678483879689	1.7595420968304325										PINK1	0.046289715141964644	1.3251069149405883	TP53INP1	0.03730869858858447	1.3849573699154325
			ACLY	0.0010562497410053222	1.3487906716377605	BIN2	0.015915269729342544	1.4727199580006196				METTL2A	0.00023420043340253383	0.7162243583376875	ANAPC5	8.019706652464558e-05	0.7225777456425295	PREX1	0.01288751535031579	1.6462117134247676				KGFLP1..KGFLP2..RP11.204M4.2..RP11.111F5.5	0.024164470196198717	1.8082887978916307										NQO1	0.0027945625723270937	1.3396441950388565	MSANTD2	0.011101234272405218	1.4017299132724754
			ST3GAL6	0.04219566121102782	1.4361599532877085	TLR6	0.022073899509126308	1.485501529793896				CYP51A1	0.00026603255302069904	0.7214601476695062	RRP12	0.001791501046312536	0.7267932733288461	FTH1P2	0.008890743741033009	1.711190447271027				FTH1P2	0.003706149334464324	1.8391006345112109										GDAP2	0.0012064542299208938	1.3661586850471505	RAB33B	0.003630487720088862	1.4113325854685947
			C12orf57	1.4185679867023526e-05	1.483066398677169	KGFLP1..KGFLP2..RP11.204M4.2..RP11.111F5.5	0.01737110810826638	1.7289846951700627				MYBBP1A	0.005909709085961193	0.7237475019462115	RPF2P1	5.712870316294596e-06	0.7334226075972902	RENBP	6.226097291777792e-05	1.7114174719264907				X8140170	0.0031307948111999424	1.8452930125696032										CD93	0.00883223580934562	1.3736363226429749	FOXO4	0.01211093525359802	1.4130052340434094
			TLR6	0.012481385437427042	1.5307268494696833	FDPSP2..FDPSP7	0.0380957699692902	1.732213532997324				ANAPC1..LOC730268	0.004983173245002392	0.7322119688631621	GNL3L	6.075002245361786e-05	0.7368366721947407	TLR6	0.00258086072015208	1.722953252662919				RENBP	5.870887113184601e-06	1.9126746104868004										DNAJC5	0.0023655638581684115	1.3799107534451354	SLC35B3	2.0319937900906655e-06	1.4185988788133643
			DNAJB9	0.010476300302499013	1.6757324281772819	CRHBP	0.048289990857165704	1.7337348358797282				PDAP1	0.008549345174132464	0.732867790437545	GTF3C2	0.0013308143418971502	0.7398046650203033	KGFLP1..KGFLP2..RP11.204M4.2..RP11.111F5.5	0.02587302701697234	1.7307430459668145				ST3GAL6	0.0031307948111999424	1.9174423146291972										RNF24	0.020035329648145576	1.3837019200791942	ANKRA2	0.0046651604915925555	1.4243959387115317
			FASN	0.004175105092693293	1.7565565725617467	OR5B21	0.035140956769118964	1.7575306831234085				ATP6V0D1	0.00396643820016118	0.735178585378925	PDAP1	0.009347398498938972	0.7442322394293338	IRS2	0.01288751535031579	1.736039808683376				FTH1P5	0.0003524101491938119	2.0300169394010767										FOXO4	0.014373608587019866	1.4226358643519648	GDAP2	0.0006087758576215699	1.4260503095671953
			NQO1	7.259894037696848e-06	1.8461460830369414	ST3GAL6	0.005010139661665711	1.8445683612156043				VARS_x1	0.00214380298548918	0.7361560087859378	PHLDA3	0.01323413647498625	0.7488723899449663	OR5B21	0.0362500882103595	1.7844134579653872				TMEM150B	0.023378864759801637	2.2149258485172845										ARHGAP9	0.008176126565414256	1.441854166005741	RNF24	0.011183223317856403	1.4407965330259298
			FTH1P2	0.0006230501780784994	2.2485590084196727	LY96	0.032037788651504126	1.9423008895761518				VARS_x2	0.014632078673958623	0.7441420615963953	TP53I3	0.0008875563276118491	0.7507260229805096	CRHBP	0.0362500882103595	1.906619138926962				CRHBP	0.006802468777408198	2.338067601521862										C19orf54	0.04068613807383921	1.4434289217728322	C9orf89	4.655458147595519e-05	1.440863263450716
			TMEM97	6.399743062072051e-08	2.453260210944485	NLRP12	0.003141726058182505	1.9761716645997016				RRP12	0.004268846188855201	0.7559258996861966	SLC25A32	0.003503653958591699	0.758620391152926	FTH1P5	0.00031026978224605364	1.9834675175135248				FDPSP2..FDPSP7	0.025127902623285396	2.353786268686513										SCARB2	0.0029281263893554026	1.4566964042662025	CYP51A1	0.0006087758576215699	1.4588432115341792
			NLRP12	5.701260866243358e-05	2.4771391829476443	FTH1P5	0.0002837466198440393	2.134145541560029				GNL3L	0.0022765815144826346	0.7586029650658169	SPRY2	0.008772300727348244	0.7679894602927229	ST3GAL6	0.0013639087265306224	2.0991664820480764				X8145244	0.025990133744544633	3.0246296123938237										ANKRA2	0.003011150827490904	1.468472776902948	C12orf57	6.11227286508408e-05	1.4629865627776093
			SREBF2	0.00019140282719636235	2.600219651897725	[variables end]						KIAA0226L	0.00214380298548918	0.7605772248487201	FAM86A	0.01394934535222603	0.7691836642419002	FDPSP2..FDPSP7	0.0044466708003613915	2.365070645289521				NLRP12	6.50247520077441e-06	3.5422722130532946										MSANTD2	0.007826202510630048	1.4753001624254087	NQO1	0.0005586117437699272	1.5250428965149623
			LY96	0.0030987545531532164	2.6654885439167173							NUBPL	0.00325280759451561	0.7611046556584188	MRPL30..C2orf15	0.000665618145907747	0.7714663852635767	TLR9	0.044142840433475446	2.49769970270556				[variables end]												SNX27	0.009439110566118784	1.4955660590533868	TBCEL	0.004239349570450565	1.533301683359661
			DHCR24	1.6132141896072998e-09	3.058872630580532							GTF3C2	0.00467007298817474	0.764992080766463	MIR4271..C3orf62	0.0405895745514853	0.7748559625880272	NLRP12	5.577733644289439e-05	2.772475968577017																COX20	0.009439110566118784	1.5109176901417163	DRAM2	0.00010547981629755949	1.5454746918015945
			SQLE	1.0038946656192701e-07	3.2636435189571067							MRPL30..C2orf15	0.00325280759451561	0.7655357618492223	ATP6V0D1	0.013167814010042979	0.7861266211806089	[variables end]																		C12orf57	1.2600151932496038e-05	1.515628798737745	KCNE3	0.0028956983940660406	1.5723252491935842
			HMGCR	1.8126094356569722e-08	3.7503936353178418							TWF2	0.00214380298548918	0.7732463098535318	AAMDC	0.002929361087052501	0.7900048514283784																			LOC101060521..POLR3E	0.02773295427565799	1.5311068525265972	CSGALNACT2	0.001441745917303859	1.6419195838040952
			DHCR7	6.52513015041112e-10	4.157981696927954							SLC25A32	0.011424995516613148	0.7807414491791438	RPSA..SNORA62..SNORA6	0.0012172337129323567	0.791960460454466																			SLC35B3	1.7325661770397955e-06	1.5641729582431552	ABAT	0.02165987770486151	1.6450806396710949
			CYP51A1	2.5354163283502425e-10	4.744836564602065							RPF2P1	0.00031419061404820253	0.7933062998061476	NUBPL	0.008772300727348244	0.8001635136955533																			TP53INP1	0.006724378389802779	1.5728432628970686	SREBF2	0.008454793327813494	1.6527481124881425
			HMGCS1	7.651459308887788e-11	6.886639346951973							USP10	0.007505068299964974	0.7940214181072484	VAMP3	0.003980062318526513	0.808068798392909																			RAB33B	0.00036433628556951496	1.6321325877900301	COX20	0.004154274804515955	1.6556048739175868
			[variables end]									ANAPC5	0.0013265716595194394	0.7991426550708179	USP10	0.009991995102810416	0.8222126692617469																			CSGALNACT2	0.0018299561444068157	1.6466303179854747	ACER2	0.007380566473253403	1.6578248780577431
												PPM1D	0.025059602031876002	0.8205283185021023	PAWR	0.039958124159279185	0.8297746450281257																			TBCEL	0.0016089230671047475	1.6524519276211351	ARFGAP3	2.1404895556223072e-05	1.66079607905625
												C20orf24	0.0019165696716619508	0.8221649264524569	UFC1	0.04241059712643068	0.8750372116700083																			ACER2	0.0057691761363913106	1.697515858164851	TMEM55A	0.0027256504420699705	1.7222164479487179
												UFC1	0.03562233387795431	0.8419172260217717	MGST3..LOC100505828	0.037266511467054605	0.8812764786724826																			KCNE3	0.0008287361798791974	1.7309532842817426	X8140170	0.0009871464675696262	1.8409921161373992
												EMC7	0.017184641120414627	0.9013545645803516	ISCU	0.0034122528604419652	0.8859722587007541																			ARFGAP3	1.6866875401141134e-05	1.738940313912703	BIN2	0.0002888181452938218	1.849091581961323
												ACTR10	0.01785128255195521	1.1417391530248002	MAP2K1	0.009347398498938972	1.1907879255018445																			TMEM55A	0.0025101151554975413	1.748559209060506	ST3GAL6	0.0008456561088013073	1.9403495714183854
												C9orf89	0.00989629760206443	1.2049166783982481	COX7A2L	0.003091479136868858	1.1980322608454006																			DRAM2	7.37399029923874e-06	1.7834241529110912	PREX1	0.0006227517875906325	1.9703015434741302
												COX7A2L	0.004856910853814438	1.208038591990142	ACTR10	0.003091479136868858	1.2037758427739704																			NUDT14	0.0006205314758953487	1.825531685939893	FTH1P2	0.0009092494766394158	2.004164067321458
												NQO1	0.011424995516613148	1.2803307127573558	SLC35B3	0.0004384140697770174	1.2073967719855359																			RXRA	0.00417087094391755	1.8329703083701583	NUDT14	0.0006227517875906325	2.026162595692656
												CD93	0.022475741849962327	1.296540057764674	EMC7	7.311205394251701e-05	1.2770660311406095																			RENBP	7.37399029923874e-06	1.862867741999772	TLR6	0.00023488784446541372	2.1286172898658533
												SLC35B3	1.0411679213799493e-05	1.3022443619504784	VPS37A	0.0008875563276118491	1.3144415941047674																			ABAT	0.0027659749836248322	2.0377233906528573	HIST2H2BF	0.014965051328477424	2.131422419732379
												SNORA45	0.011949164285408195	1.3147145909579085	NBR1	0.002038825435594084	1.3198511340027332																			DNAJB9	0.0007795250398093871	2.0396549073958927	RENBP	2.1404895556223072e-05	2.1381431097649712
												C12orf57	0.00010908302646451106	1.3621791959013703	GDAP2	0.0011203657394101615	1.3240200950705867																			X8140170	0.0002516975413162193	2.052928649734486	DNAJB9	0.0006087758576215699	2.15510536074881
												NUDT14	0.03068450276423404	1.3687731194592998	BIN2	0.036393240580283565	1.330052724701876																			BIN2	5.9061793152493115e-05	2.055966131420471	IRS2	0.0009092494766394158	2.159354328519047
												ARFGAP3	0.00011339501395045583	1.4659896679426763	NUDT14	0.037266511467054605	1.3348862533573336																			TLR6	0.00013560335878187274	2.1116197535328167	TAS2R5	0.006504188832652311	2.253811497433521
												DRAM2	0.00018803810393285453	1.5024145664777828	TBCEL	0.02513781824742548	1.3501393891149271																			OR5B21	0.0070885660086609	2.177365176596519	ADAM20	0.003539518520821644	2.3761483667295895
												ST3GAL6	0.011998525472002457	1.5119216645567248	C20orf24	5.07894488368203e-06	1.3875119292790137																			IRS2	0.0015713739779019183	2.1868689856039145	LY96	0.0022796121799013446	2.642493520039815
												RENBP	9.323547200773285e-05	1.512593871957459	C12orf57	5.5476657152527235e-05	1.4108679690922186																			PREX1	0.00023142734980946628	2.1930161713263683	X8145244	0.029582951853556007	2.6709602724335357
												CSGALNACT2	0.00232497453949804	1.5556129819614013	ALKBH6	0.0002967912326410175	1.412956197360368																			ST3GAL6	0.00020973572194574977	2.2511311725840017	OR5B21	0.0008762309313296477	2.723225916930824
												KCNE3	0.0025776344242090126	1.5567815890387429	KCNE3	0.0070521792175417455	1.464660823660702																			HIST2H2BF	0.010761457124526575	2.285194006718495	KGFLP1..KGFLP2..RP11.204M4.2..RP11.111F5.5	0.00023605898584716392	2.9301174902678997
												DNAJB9	0.016732269708729326	1.579088086423207	LPAR1	0.04306774685291622	1.4950391535128513																			FTH1P2	0.0002639124524178787	2.3246288035788045	FTH1P5	2.348725478730843e-06	2.9345883924060816
												IRS2	0.018691894903437496	1.5913670450639175	KGFLP1..KGFLP2..RP11.204M4.2..RP11.111F5.5	0.036007218817927324	1.5032916506799654																			TAS2R5	0.003227370120628303	2.432320555412379	CRHBP	0.0003709717306260744	3.24604585711018
												ABAT	0.018691894903437496	1.6450427829535648	C9orf89	0.000193253463890154	1.5142465759672312																			TLR9	0.03417297174333011	2.438848339551623	FDPSP2..FDPSP7	0.00024181382284887195	3.298286319232483
												X8140170	0.001229938784879869	1.679055418679512	TXNRD1	0.0004917870141745201	1.521330020629546																			ADAM20	0.004510156266246951	2.4421046729853204	TMEM150B	0.0009871464675696262	3.3706458546858205
												BIN2	0.0003958357665882681	1.704659114468402	X8133549	0.0011025413248485247	1.53316903830319																			FTH1P5	7.37399029923874e-06	2.7526574469190526	NLRP12	9.83618170661553e-07	4.44589882871638
												FDPSP2..FDPSP7	0.03383088186702101	1.715960892505223	CSGALNACT2	0.002152806909455653	1.5974636438725143																			KGFLP1..KGFLP2..RP11.204M4.2..RP11.111F5.5	0.0001808508556677275	2.769818899287198	[variables end]
												TLR6	0.00042500467079148284	1.8389518676565486	IRS2	0.019482924399622237	1.6277360033714838																			TMEM150B	0.0033286667677631812	2.7979917124537677
												KGFLP1..KGFLP2..RP11.204M4.2..RP11.111F5.5	0.00669219430285021	1.8498287862282519	RENBP	3.955530602667166e-05	1.6849331209729776																			CRHBP	0.0002516975413162193	3.346802245195009
												CRHBP	0.01548893847361934	1.964846343876735	OSER1..C20orf111	5.5476657152527235e-05	1.7050727157140046																			FDPSP2..FDPSP7	6.861039523973506e-05	3.5337906731468784
												PREX1	0.0004763572681699227	1.9693461900723532	OR5B21	0.013087662374141043	1.8144723330148231																			X8145244	0.005377619367653458	3.766762498063857
												FTH1P5	0.0001149558933346467	1.9784334664150802	GSR	1.4419880282269963e-06	1.839227756889554																			NLRP12	1.7325661770397955e-06	4.092384159462501
												LY96	0.009774385477009553	2.1066732263108645	FDPSP2..FDPSP7	0.006342606357951876	1.8689785245059236																			[variables end]
												TAS2R5	0.007738554555245163	2.108669924968529	NQO1	3.7462462618590924e-06	1.9442091074632932
												FTH1P2	0.00031427821587347315	2.149498126892843	ARFGAP3	5.424095693085035e-07	2.0146675560763097
												NLRP12	1.4319343078910567e-06	3.692953055702578	FTH1P5	5.614239777188735e-05	2.053367196938726
												HMOX1	0.002819933701220882	3.7336837094314252	TLR6	8.019706652464558e-05	2.1110346211196163
												[variables end]			DNAJB4	0.00018405616200855394	2.1272528461078553
															FTH1P2	1.3605383979251365e-05	2.959458298407339
															DNAJB9	7.955002305023232e-07	4.593917386562247
															TMEM150B	9.831973842300774e-05	4.870910951222267
															NLRP12	4.0927730909662296e-07	5.068790111674275
															HMOX1	0.00023403512365585328	5.810383331915649
															LY96	5.07894488368203e-06	7.541057177632336
															[variables end]
